# Supplementary material for: Mitigating Oxidative Stress and Anti-Angiogenic State in an In Vitro Model of Preeclampsia by HY-12, an Organofluorine Hydrazone Antioxidant
Source: Curr Issues Mol Biol. 2025 Aug 24;47(9):680. doi: 10.3390/cimb47090680 (PMC12468959; doi:10.3390/cimb47090680)
Supplement: Supplementary file 1 [file cimb-47-00680-s001.zip]

Archive with 1 entries (1 files):
- cimb-3790366-supplementary.pdf
